# Supplementary material for: Systematic review and meta-analysis reveal positive therapeutic effects of music in brain damage rehabilitation
Source: Front Integr Neurosci. 2026 Feb 20;20:1720473. doi: 10.3389/fnint.2026.1720473 (PMC12963284; doi:10.3389/fnint.2026.1720473)
Supplement: Supplementary file 1 [file Table_1.xlsx]

## Sheet: Table S1. Rehabilitation
Table S1. Summary of the 90 studies included in the review, detailing key study characteristics, including study design, sample size, type of brain injury, duration and characteristics of the musical intervention, and reported positive outcomes across cognitive, emotional, and functional domains.
							BENEFITS
Study	Study Type	N experimental	N control	Injury	Etiology	Duration of expousure	Motor	Gait	UEF	Comunication	Emotional welbeing	Behavioural and social	Cognitive functions (Memory/Atention/ Executive function)	Reference
Altenmüller et al. (2009)	RCT	32	30	Non-TBI	Stroke	15 sessions of 30 min	YES		YES					Altenmüller, E., Marco-Pallares, J., Münte, T. F., & Schneider, S. (2009). Neural reorganization underlies improvement in stroke-induced motor dysfunction by music-supported therapy. Annals of the New York Academy of Sciences, 1169, 395–405. https://doi.org/10.1111/j.1749-6632.2009.04580.x
Amengual et al. (2013)	Quasiexperimental study	20	14	Non-TBI	Chronic stroke	20 sesiones of 30 minutes	YES		YES					Amengual, J. L., Rojo, N., Veciana de Las Heras, M., Marco-Pallarés, J., Grau-Sánchez, J., Schneider, S., Vaquero, L., Juncadella, M., Montero, J., Mohammadi, B., Rubio, F., Rueda, N., Duarte, E., Grau, C., Altenmüller, E., Münte, T. F., & Rodríguez-Fornells, A. (2013). Sensorimotor plasticity after music-supported therapy in chronic stroke patients revealed by transcranial magnetic stimulation. …
Aravantinou-Fatorou et al. (2021)	RCT	34	45	Non-TBI	Stroke	4 times a week, of 45 min each, over a period of 6 months				YES				Aravantinou-Fatorou, K., & Fotakopoulos, G. (2021). Efficacy of exercise rehabilitation program accompanied by experiential music for recovery of aphasia in single cerebrovascular accidents: a randomized controlled trial. Irish journal of medical science, 190(2), 771–778. https://doi.org/10.1007/s11845-020-02328-x
Baird et al. (2014)	Case study	5	5	ABI	Right temporoparietal lesion	Not indicated							YES (M)	Baird, A., & Samson, S. (2014). Music evoked autobiographical memory after severe acquired brain injury: preliminary findings from a case series. Neuropsychological rehabilitation, 24(1), 125–143. https://doi.org/10.1080/09602011.2013.858642
Baker et al. (2005)	Case study	4	0	ABI	Traumatic brain injury	15 sessions of 40-50 minutes, over a period of 5-8 weeks				YES	YES			Baker, F., Wigram, T., & Gold, C. (2005). The effects of a song-singing programme on the affective speaking intonation of people with traumatic brain injury. Brain injury, 19(7), 519–528. https://doi.org/10.1080/02699050400005150
Baker et al. (2019)	RCT	8	7	ABI	Spinal cord injury/stroke/traumatic brain injury	12-session of approximately 60 min, for 6 weeks					YES			Baker, F. A., Tamplin, J., Rickard, N., Ponsford, J., New, P. W., & Lee, Y. C. (2019). A therapeutic songwriting intervention to promote reconstruction of self-concept and enhance well-being following brain or spinal cord injury: pilot randomized controlled trial. Clinical rehabilitation, 33(6), 1045–1055. https://doi.org/10.1177/0269215519831417
Baylan et al. (2020)	RCT	47	25	Non-TBI	Stroke	8 weeks, 1h daily				YES	YES		YES (A, M)	Baylan, S., Haig, C., MacDonald, M., Stiles, C., Easto, J., Thomson, M., Cullen, B., Quinn, T. J., Stott, D., Mercer, S. W., Broomfield, N. M., Murray, H., & Evans, J. J. (2020). Measuring the effects of listening for leisure on outcome after stroke (MELLO): A pilot randomized controlled trial of mindful music listening. International journal of stroke : official journal of the International Stro…
Bernardi et al. (2017)	Case-control study	23	12	ABI	Traumatic brain injury	2 sesions on consequtive days						YES	YES	Bernardi, N. F., Cioffi, M. C., Ronchi, R., Maravita, A., Bricolo, E., Zigiotto, L., Perucca, L., & Vallar, G. (2017). Improving left spatial neglect through music scale playing. Journal of neuropsychology, 11(1), 135–158. https://doi.org/10.1111/jnp.12078
Bitan et al. (2018)	Case study	1		ABI	Traumatic brain injury	48 sessions of 30 min, over a period of 16 weeks				YES				Bitan, T., Simic, T., Saverino, C., Jones, C., Glazer, J., Collela, B., Wiseman-Hakes, C., Green, R., & Rochon, E. (2018). Changes in Resting-State Connectivity following Melody-Based Therapy in a Patient with Aphasia. Neural plasticity, 2018, 6214095. https://doi.org/10.1155/2018/6214095
Bower et al. (2014)	Case study	1	0	ABI	Traumatic brain injury	10 sesions of 5-22 min each, in 14 days						YES		Bower, J., Catroppa, C., Grocke, D., & Shoemark, H. (2014). Music therapy for early cognitive rehabilitation post-childhood TBI: an intrinsic mixed methods case study. Developmental neurorehabilitation, 17(5), 339–346. https://doi.org/10.3109/17518423.2013.778910
Bunketorp-Käll et al. (2017)	RCT	41	82	Non-TBI	Chronic stroke	24 sessions, over a period of 12 weeks	YES	YES	YES				YES (M)	Bunketorp-Käll, L., Lundgren-Nilsson, Å., Samuelsson, H., Pekny, T., Blomvé, K., Pekna, M., Pekny, M., Blomstrand, C., & Nilsson, M. (2017). Long-Term Improvements After Multimodal Rehabilitation in Late Phase After Stroke: A Randomized Controlled Trial. Stroke, 48(7), 1916–1924. https://doi.org/10.1161/STROKEAHA.116.016433
Carrière et al. (2020)	Case-control study	8	9	ABI	Postcomatose	1 time during the funcional scan: 40 to 55 min					YES	YES	YES (M)	Carrière, M., Larroque, S. K., Martial, C., Bahri, M. A., Aubinet, C., Perrin, F., Laureys, S., & Heine, L. (2020). An Echo of Consciousness: Brain Function During Preferred Music. Brain connectivity, 10(7), 385–395. https://doi.org/10.1089/brain.2020.0744
Cha et al. (2014)	RCT	10	10	Non-TBI	Chronic stroke	30 sessions of 30 min in total over 6 weeks	YES	YES				YES		Cha, Y., Kim, Y., Hwang, S., & Chung, Y. (2014). Intensive gait training with rhythmic auditory stimulation in individuals with chronic hemiparetic stroke: a pilot randomized controlled study. NeuroRehabilitation, 35(4), 681–688. https://doi.org/10.3233/NRE-141182
Chong et al. (2014)	Quasiexperimental study	8	0	ABI	Pilocytic astrocytoma/Medullablastoma/Epidural hematoma/Moyamoya disease/Encphalomalacia	two 25-min sessions per week for 4-6 weeks	YES		YES					Chong, H. J., Cho, S. R., & Kim, S. J. (2014). Hand rehabilitation using MIDI keyboard playing in adolescents with brain damage: a preliminary study. NeuroRehabilitation, 34(1), 147–155. https://doi.org/10.3233/NRE-131026
Colombo et al. (2019)	Case-control study	15	15	Non-TBI	Stroke	1 session of 35 minutes	YES		YES					Colombo, R., Raglio, A., Panigazzi, M., Mazzone, A., Bazzini, G., Imarisio, C., Molteni, D., Caltagirone, C., & Imbriani, M. (2019). The SonicHand Protocol for Rehabilitation of Hand Motor Function: A Validation and Feasibility Study. IEEE transactions on neural systems and rehabilitation engineering : a publication of the IEEE Engineering in Medicine and Biology Society, 27(4), 664–672. https://…
Conklyn et al. (2012)	RCT	8	7	Non-TBI	Acute stroke with mild to severe nonfluent aphasia	2 sessions of 15 min				YES				Conklyn, D., Novak, E., Boissy, A., Bethoux, F., & Chemali, K. (2012). The effects of modified melodic intonation therapy on nonfluent aphasia: a pilot study. Journal of speech, language, and hearing research : JSLHR, 55(5), 1463–1471. https://doi.org/10.1044/1092-4388(2012/11-0105)
Elsner et al. (2020)	RCT	6	6	Non-TBI	Chronic stroke	12 sessions of 30 min each, over a period of 4 weeks	YES	YES						Elsner, B., Schöler, A., Kon, T., & Mehrholz, J. (2020). Walking with rhythmic auditory stimulation in chronic patients after stroke: A pilot randomized controlled trial. Physiotherapy research international : the journal for researchers and clinicians in physical therapy, 25(1), e1800. https://doi.org/10.1002/pri.1800
Fan et al. (2024)	RCT	18	16	Non-TBI	Ischemic stroke	once a day (1h), 3 months							YES	Fan, L. P., Quijano-Ruiz, A., Wang, C., Zhao, H. W., Wang, D. N., Wu, H. M., Liu, L., Zhan, Y. H., & Zhou, X. B. (2024). Effects of personalized music listening on post-stroke cognitive impairment: A randomized controlled trial. Complementary therapies in clinical practice, 57, 101885. https://doi.org/10.1016/j.ctcp.2024.101885
Fletcher et al. (2025)	RCT	16	14	Non-TBI	Suspected stroke or transient ischemic attack	Between 6 -12 h					YES			Fletcher, J. J., Edberg, A., Grifka, R., Westendorp, J., Elias, A., Knott, J., Martin, E., & Siddiqui, F. (2025). Music Interventions in Hyperacute and Acute Stroke Patients: A Randomized Controlled Pilot Feasibility Study. Annals of clinical and translational neurology, 12(5), 938–946. https://doi.org/10.1002/acn3.70024
Friedman et al. (2011)	Quasiexperimental study	10	0	Non-TBI	Chronic stroke	1 session 30 min	YES		YES					Friedman, N., Chan, V., Zondervan, D., Bachman, M., & Reinkensmeyer, D. J. (2011). MusicGlove: motivating and quantifying hand movement rehabilitation by using functional grips to play music. Annual International Conference of the IEEE Engineering in Medicine and Biology Society. IEEE Engineering in Medicine and Biology Society. Annual International Conference, 2011, 2359–2363. https://doi.org/10…
Fujioka et al. (2018)	RCT	14	14	Non-TBI	Chronic stroke	30 sessions, 1 hour each, over a period of 10 weeks	YES		YES	YES	YES	YES	YES (EF)	Fujioka, T., Dawson, D. R., Wright, R., Honjo, K., Chen, J. L., Chen, J. J., Black, S. E., Stuss, D. T., & Ross, B. (2018). The effects of music-supported therapy on motor, cognitive, and psychosocial functions in chronic stroke. Annals of the New York Academy of Sciences, 10.1111/nyas.13706. Advance online publication. https://doi.org/10.1111/nyas.13706
Fujioka et al. (2025)	RCT	14	13	Non-TBI	Chronic stroke	30 sessions of 1h each, over a period of 10 weeks							YES	Fujioka, T., Chen, J. L., Black, S. E., Chen, J. J., Honjo, K., Dawson, D. R., & Ross, B. (2025). Beta- and gamma-band neuromagnetic oscillations in chronic stroke rehabilitation using music-supported therapy and manual training. Annals of the New York Academy of Sciences, 1552(1), 362–372. https://doi.org/10.1111/nyas.70041
Grau-Sanchez et al. (2013)	Case-control study	9	9	Non-TBI	Stroke patients with an impairment of motor function of one arm following a stroke	20 individual session of 30 minutes	YES		YES			YES		Grau-Sánchez, J., Amengual, J. L., Rojo, N., Veciana de Las Heras, M., Montero, J., Rubio, F., Altenmüller, E., Münte, T. F., & Rodríguez-Fornells, A. (2013). Plasticity in the sensorimotor cortex induced by Music-supported therapy in stroke patients: a TMS study. Frontiers in human neuroscience, 7, 494. https://doi.org/10.3389/fnhum.2013.00494
Grau-Sanchez et al. (2017)	Case study	1		Non-TBI	Ischemic stroke	24 sessions of 1.5 h per week during 4 weeks	YES		YES					Grau-Sánchez, J., Ramos, N., Duarte, E., Särkämö, T., & Rodríguez-Fornells, A. (2017). Time course of motor gains induced by music-supported therapy after stroke: An exploratory case study. Neuropsychology, 31(6), 624–635. https://doi.org/10.1037/neu0000355
Grau-Sanchez et al. (2018)	RCT	20	20	Non-TBI	Subacute stroke	20 individual sessions of 30 min, during a period of 4 weeks				YES		YES		Grau-Sánchez, J., Duarte, E., Ramos-Escobar, N., Sierpowska, J., Rueda, N., Redón, S., Veciana de Las Heras, M., Pedro, J., Särkämö, T., & Rodríguez-Fornells, A. (2018). Music-supported therapy in the rehabilitation of subacute stroke patients: a randomized controlled trial. Annals of the New York Academy of Sciences, 10.1111/nyas.13590. Advance online publication. https://doi.org/10.1111/nyas.13…
Hayden et al. (2009)	Quasiexperimental study	15	0	Non-TBI	Stroke	Between 10 and 30 sessions	YES	YES						Hayden, R., Clair, A. A., Johnson, G., & Otto, D. (2009). The effect of rhythmic auditory stimulation (RAS) on physical therapy outcomes for patients in gait training following stroke: a feasibility study. The International journal of neuroscience, 119(12), 2183–2195. https://doi.org/10.3109/00207450903152609
Hutchinson et el. (2020)	Quasiexperimental study	7	0	Non-TBI	Chronic stroke	Between 1 and 4 sessions of 30 minutes	YES	YES						Hutchinson, K., Sloutsky, R., Collimore, A., Adams, B., Harris, B., Ellis, T. D., & Awad, L. N. (2020). A Music-Based Digital Therapeutic: Proof-of-Concept Automation of a Progressive and Individualized Rhythm-Based Walking Training Program After Stroke. Neurorehabilitation and neural repair, 34(11), 986–996. https://doi.org/10.1177/1545968320961114
Jeong et al. (2007)	RCT	18	18	Non-TBI	Infarct and haemorrhagic stroke	2 hours/week for 8 weeks	YES		YES		YES	YES		Jeong, S., & Kim, M. T. (2007). Effects of a theory-driven music and movement program for stroke survivors in a community setting. Applied nursing research : ANR, 20(3), 125–131. https://doi.org/10.1016/j.apnr.2007.04.005
Jeong et al. (2024)	RCT	23	23	ABI	Mild to moderate cognitive impairment	40 sessions of 30 min each, over a period of 8 weeks							YES (A, EF)	Jeong, E., Ham, Y., Lee, S. J., & Shin, J. H. (2024). Virtual reality-based music attention training for acquired brain injury: A randomized crossover study. Annals of the New York Academy of Sciences, 1541(1), 151–162. https://doi.org/10.1111/nyas.15249
Jones et al. (2021)	RCT	7	8	ABI	Cognitive impairment	one-on-one 45-minute treatment session per week, for three consecutive weeks							YES (A)	Jones, C., Richard, N., & Thaut, M. (2021). Investigating music-based cognitive rehabilitation for individuals with moderate to severe chronic acquired brain injury: A feasibility experiment. NeuroRehabilitation, 48(2), 209–220. https://doi.org/10.3233/NRE-208015
Jun et al. (2013)	Quasiexperimental study	15	15	Non-TBI	Stroke	8 weeks, 60 min/session, 3 times per week	YES		YES		YES			Jun, E. M., Roh, Y. H., & Kim, M. J. (2013). The effect of music-movement therapy on physical and psychological states of stroke patients. Journal of clinical nursing, 22(1-2), 22–31. https://doi.org/10.1111/j.1365-2702.2012.04243.x
Jungblut et al. (2004)	Quasiexperimental study	8	5	Non-TBI	Broca’s aphasia and global aphasia	20 group sessions and 10 individual ones over a period of 7 months				YES				Jungblut, Monika & Aldridge, D.. (2004). The musictherapy intervention SIPARI® with chronic aphasics - Research findings. Neurologie und Rehabilitation. 10. 69-78.
Jungblut et al. (2022)	RCT	10	10	Non-TBI	Non fluent aphasia post stroke	32 single therapy sessions of 45 min each, over a period of 4 months				YES		YES	YES (EF)	Jungblut, M., Mais, C., Binkofski, F. C., & Schüppen, A. (2022). The efficacy of a directed rhythmic-melodic voice training in the treatment of chronic non-fluent aphasia-Behavioral and imaging results. Journal of neurology, 269(9), 5070–5084. https://doi.org/10.1007/s00415-022-11163-2
Kasdan et al. (2018)	Case-control study	20	20 healthy	ABI	Traumatic brain injury	1 sesion of 1 hour				YES			YES	Kasdan, A., & Kiran, S. (2018). Please don't stop the music: Song completion in patients with aphasia. Journal of communication disorders, 75, 72–86. https://doi.org/10.1016/j.jcomdis.2018.06.005
Kim et al. (2011)	Quasiexperimental study	9	9	Non-TBI	Stroke	4 weeks, 8 sessions of 40 min (twice a week)					YES			Kim, D. S., Park, Y. G., Choi, J. H., Im, S. H., Jung, K. J., Cha, Y. A., Jung, C. O., & Yoon, Y. H. (2011). Effects of music therapy on mood in stroke patients. Yonsei medical journal, 52(6), 977–981. https://doi.org/10.3349/ymj.2011.52.6.977
Kim et al. (2023)	RCT	12	11	ABI	Traumatic brain injury/brain tumor/stroke + impaired hand functions with respect to performing activities of daily living	9 sessions of 30 min each, over a period of 3 weeks	YES		YES					Kim, S. J., Shin, Y. K., Jeong, E., & Cho, S. R. (2023). Movement-specific keyboard playing for hand function in adolescents and young adults with acquired brain injury. Frontiers in neurology, 13, 1062615. https://doi.org/10.3389/fneur.2022.1062615
Lynch et al. (2016)	RCT	10	4 (patients who suffered from TBI, but didn't recive additional care )	ABI	Traumatic brain injury	5 sessions of 60 min for consecutive days							YES (EF)	Lynch, C., & LaGasse, A. B. (2016). Training Endogenous Task Shifting Using Music Therapy: A Feasibility Study. Journal of music therapy, 53(3), 279–307. https://doi.org/10.1093/jmt/thw008
Marchina et al. (2023)	Quasiexperimental study	13	12	Non-TBI	Unilateral hemiparesis post stroke	75 sessions (1.5 hrs/session; 5 times/week)				YES				Marchina, S., Norton, A., & Schlaug, G. (2023). Effects of melodic intonation therapy in patients with chronic nonfluent aphasia. Annals of the New York Academy of Sciences, 1519(1), 173–185. https://doi.org/10.1111/nyas.14927
Martínez-Molina et al. (2021)	RCT	15	8	ABI	Traumatic brain injury	20 individual therapy sessions of 60 min each, over a period of 6 months							YES (EF)	Martínez-Molina, N., Siponkoski, S. T., Kuusela, L., Laitinen, S., Holma, M., Ahlfors, M., Jordan-Kilkki, P., Ala-Kauhaluoma, K., Melkas, S., Pekkola, J., Rodríguez-Fornells, A., Laine, M., Ylinen, A., Rantanen, P., Koskinen, S., Cowley, B. U., & Särkämö, T. (2021). Resting-State Network Plasticity Induced by Music Therapy after Traumatic Brain Injury. Neural plasticity, 2021, 6682471. https://do…
Mazhari-Jensen et al. (2023)	RCT	19	0	Non-TBI	Stroke	3 sessions of 30 min	YES	YES						Mazhari-Jensen, D. S., Jacobsen, S. L., & Jespersen, K. V. (2023). Inpatient stroke survivors with low gait functioning benefit from music interventions during cardiorespiratory exercise: A randomized cross-over trial. Nordic Journal of Music Therapy, 32(5), 462–481. https://doi.org/10.1080/08098131.2023.2190403
Nayak et al. (2000)	Quasiexperimental study	10	8	ABI	Traumatic brain injury/stroke	3 treatments per week for up to 10 treatments					YES	YES		Nayak, S., Wheeler, B. L., Shiflett, S. C., & Agostinelli, S. (2000). Effect of music therapy on mood and social interaction among individuals with acute traumatic brain injury and stroke. Rehabilitation Psychology, 45(3), 274–283. https://doi.org/10.1037/0090-5550.45.3.274
Nikmaram et al. (2019)	Quasiexperimental study	21	19	Non-TBI	Stroke early subacute	15 sessions of 30 min each	YES		YES					Nikmaram, N., Scholz, D. S., Großbach, M., Schmidt, S. B., Spogis, J., Belardinelli, P., Müller-Dahlhaus, F., Remy, J., Ziemann, U., Rollnik, J. D., & Altenmüller, E. (2019). Musical Sonification of Arm Movements in Stroke Rehabilitation Yields Limited Benefits. Frontiers in neuroscience, 13, 1378. https://doi.org/10.3389/fnins.2019.01378
Okumura et al. (2014)	Case-control study	7	21	ABI	Impaired consciousness in a chronic stage of severe diffuse brain injury (DBI) without massive haemorrhagic and contusional local cerebral damages	1 sesion of 3 clips of 30s each						YES		Okumura, Y., Asano, Y., Takenaka, S., Fukuyama, S., Yonezawa, S., Kasuya, Y., & Shinoda, J. (2014). Brain activation by music in patients in a vegetative or minimally conscious state following diffuse brain injury. Brain injury, 28(7), 944–950. https://doi.org/10.3109/02699052.2014.888477
Palmquist et al. (2025)	Quasiexperimental study	4	0	ABI	Stroke/traumatic brain injury/brain tumours	10-13 nights between 30- 120 min					YES	YES		Palmquist, E. T., Underbjerg, M., Ridder, H. M., & Jespersen, K. V. (2025). Music listening for improvement of sleep in post-acute rehabilitation of adults with acquired brain injury: A feasibility study. Nordic Journal of Music Therapy, 34(3), 245–260. https://doi.org/10.1080/08098131.2024.2396111
Palumbo et al. (2023)	RCT	13	12	Non-TBI	Unilateral hemiparesis post stroke	12 sessions of 45 min each, over a period of 6 weeks					YES	YES		Palumbo, A., Aluru, V., Battaglia, J., Geller, D., Turry, A., Ross, M., Cristian, A., Balagula, C., Ogedegbe, G., Khatri, L., Chao, M. V., Froemke, R. C., Urbanek, J. K., & Raghavan, P. (2022). Music Upper Limb Therapy-Integrated Provides a Feasible Enriched Environment and Reduces Post-stroke Depression: A Pilot Randomized Controlled Trial. American journal of physical medicine & rehabilitation,…
Park et al. (2010)	RCT	13	12	Non-TBI	Post-stroke hemiparesis	20 sessions of 30 min, twice a day for 5 days a week over 2 weeks	YES	YES						Park, In & Oh, Duck-Won & Kim, Suhn-Yeop & Choi, Jong-Duk. (2010). Clinical Feasibility of Integrating Fast-Tempo Auditory Stimulation with Self-Adopted Walking Training for Improving Walking Function in Post-Stroke Patients: A Randomized, Controlled Pilot Trial. Journal of Physical Therapy Science. 22. 295-300. 10.1589/jpts.22.295.
Park et al. (2016)	RCT	14	0	ABI	Traumatic brain injury	3 sessions of 3h each, for 3 days					YES	YES		Park, S., Williams, R. A., & Lee, D. (2016). Effect of Preferred Music on Agitation After Traumatic Brain Injury. Western journal of nursing research, 38(4), 394–410. https://doi.org/10.1177/0193945915593180
Peyre et al. (2023)	Case-control study	15	0	ABI	Upper limb hemiparesis	3-h session	YES		YES					Peyre, I., Roby-Brami, A., Segalen, M., Giron, A., Caramiaux, B., Marchand-Pauvert, V., Pradat-Diehl, P., & Bevilacqua, F. (2023). Effect of sonification types in upper-limb movement: a quantitative and qualitative study in hemiparetic and healthy participants. Journal of neuroengineering and rehabilitation, 20(1), 136. https://doi.org/10.1186/s12984-023-01248-y
Raghavan et al. (2016)	Quasiexperimental study	13	0	Non-TBI	Chronic phase stroke	12 sesions of 45 min each, twice a week for 6 weeks	YES		YES		YES			Raghavan, P., Geller, D., Guerrero, N., Aluru, V., Eimicke, J. P., Teresi, J. A., Ogedegbe, G., Palumbo, A., & Turry, A. (2016). Music Upper Limb Therapy-Integrated: An Enriched Collaborative Approach for Stroke Rehabilitation. Frontiers in human neuroscience, 10, 498. https://doi.org/10.3389/fnhum.2016.00498
Raglio et al. (2017)	RCT	19	19	Non-TBI	Early subacute phase stroke	20 sesions of 30 min each, over a period of 7 weeks	YES	YES	YES		YES			Raglio, A., Zaliani, A., Baiardi, P., Bossi, D., Sguazzin, C., Capodaglio, E., Imbriani, C., Gontero, G., & Imbriani, M. (2017). Active music therapy approach for stroke patients in the post-acute rehabilitation. Neurological sciences : official journal of the Italian Neurological Society and of the Italian Society of Clinical Neurophysiology, 38(5), 893–897. https://doi.org/10.1007/s10072-017-28…
Raglio et al. (2016)	RCT	10	10	Non-TBI	Stroke with aphasia	30 sessionsof 45 min each, over a period of 15 weeks				YES				Raglio, A., Oasi, O., Gianotti, M., Rossi, A., Goulene, K., & Stramba-Badiale, M. (2016). Improvement of spontaneous language in stroke patients with chronic aphasia treated with music therapy: a randomized controlled trial. The International journal of neuroscience, 126(3), 235–242. https://doi.org/10.3109/00207454.2015.1010647
Raglio et al. (2021)	RCT	33	32	Non-TBI	Subacute stroke	20 sessions of 20 min each, over a period of 4 weeks	YES		YES		YES	YES		Raglio, A., Panigazzi, M., Colombo, R., Tramontano, M., Iosa, M., Mastrogiacomo, S., Baiardi, P., Molteni, D., Baldissarro, E., Imbriani, C., Imarisio, C., Eretti, L., Hamedani, M., Pistarini, C., Imbriani, M., Mancardi, G. L., & Caltagirone, C. (2021). Hand rehabilitation with sonification techniques in the subacute stage of stroke. Scientific reports, 11(1), 7237. https://doi.org/10.1038/s41598…
Ribeiro et al. (2014)	Quasiexperimental study	13	13 severe ABI (vegetative state)	ABI	Severe cerebral damage (vegetative state)	18 sessions of 20 min each (twice a week)						YES		Ribeiro, A. S., Ramos, A., Bermejo, E., Casero, M., Corrales, J. M., & Grantham, S. (2014). Effects of different musical stimuli in vital signs and facial expressions in patients with cerebral damage: a pilot study. The Journal of neuroscience nursing : journal of the American Association of Neuroscience Nurses, 46(2), 117–124. https://doi.org/10.1097/JNN.0000000000000037
Ripollés et al. (2016)	Case-control study	20	14	Non-TBI	Chronic stroke	20 individual session of 30 minutes	YES		YES		YES	YES	YES (A, EF)	Ripollés, P., Rojo, N., Grau-Sánchez, J., Amengual, J. L., Càmara, E., Marco-Pallarés, J., Juncadella, M., Vaquero, L., Rubio, F., Duarte, E., Garrido, C., Altenmüller, E., Münte, T. F., & Rodríguez-Fornells, A. (2016). Music supported therapy promotes motor plasticity in individuals with chronic stroke. Brain imaging and behavior, 10(4), 1289–1307. https://doi.org/10.1007/s11682-015-9498-x
Rojo et al. (2011)	Case study	1		Non-TBI	Sub-cortical stroke	20 sessions of 30 min each in 4 weeks	YES		YES					Rojo, N., Amengual, J., Juncadella, M., Rubio, F., Camara, E., Marco-Pallares, J., Schneider, S., Veciana, M., Montero, J., Mohammadi, B., Altenmüller, E., Grau, C., Münte, T. F., & Rodriguez-Fornells, A. (2011). Music-supported therapy induces plasticity in the sensorimotor cortex in chronic stroke: a single-case study using multimodal imaging (fMRI-TMS). Brain injury, 25(7-8), 787–793. https://…
Särkämö et al. (2008)	RCT	19	17	Non-TBI	Ischemic stroke	1h per day during 2 months				YES	YES		YES (M, A)	Särkämö, T., Tervaniemi, M., Laitinen, S., Forsblom, A., Soinila, S., Mikkonen, M., Autti, T., Silvennoinen, H. M., Erkkilä, J., Laine, M., Peretz, I., & Hietanen, M. (2008). Music listening enhances cognitive recovery and mood after middle cerebral artery stroke. Brain : a journal of neurology, 131(Pt 3), 866–876. https://doi.org/10.1093/brain/awn013
Särkämö et al. (2010)	RCT	20	40	Non-TBI	Stroke	2 months, once a day (1h)							YES (M)	Särkämö, T., Pihko, E., Laitinen, S., Forsblom, A., Soinila, S., Mikkonen, M., Autti, T., Silvennoinen, H. M., Erkkilä, J., Laine, M., Peretz, I., Hietanen, M., & Tervaniemi, M. (2010). Music and speech listening enhance the recovery of early sensory processing after stroke. Journal of cognitive neuroscience, 22(12), 2716–2727. https://doi.org/10.1162/jocn.2009.21376
Särkämö et al. (2014)	Quasiexperimental study	16	33	Non-TBI	Stroke	1h per day during 2 months				YES	YES		YES (A, M)	Särkämö, T., Ripollés, P., Vepsäläinen, H., Autti, T., Silvennoinen, H. M., Salli, E., Laitinen, S., Forsblom, A., Soinila, S., & Rodríguez-Fornells, A. (2014). Structural changes induced by daily music listening in the recovering brain after middle cerebral artery stroke: a voxel-based morphometry study. Frontiers in human neuroscience, 8, 245. https://doi.org/10.3389/fnhum.2014.00245
Schauer et al. (2003)	RCT	11	12	Non-TBI	Stroke	15 sessions of 20 min each, over a period of 3 weeks		YES						Schauer, M., & Mauritz, K. H. (2003). Musical motor feedback (MMF) in walking hemiparetic stroke patients: randomized trials of gait improvement. Clinical rehabilitation, 17(7), 713–722. https://doi.org/10.1191/0269215503cr668oa
Schneider et al. (2007)	Quasiexperimental study	20	20	Non-TBI	Moderate motor impairment in the upper extremity following stroke	15 sessions of 30 min	YES		YES					Schneider, S., Schönle, P. W., Altenmüller, E., & Münte, T. F. (2007). Using musical instruments to improve motor skill recovery following a stroke. Journal of neurology, 254(10), 1339–1346. https://doi.org/10.1007/s00415-006-0523-2
Schneider et al. (2010)	Quasiexperimental study	32	50	Non-TBI	Stroke	15 sessions of 30 min	YES		YES					Schneider, S., Münte, T., Rodriguez-Fornells, A., Sailer, M., & Altenmüller, E. (2010). Music-Supported Training is More Efficient than Functional Motor Training for Recovery of Fine Motor Skills in Stroke Patients. Music Perception: An Interdisciplinary Journal, 27(4), 271–280. https://doi.org/10.1525/mp.2010.27.4.271
Scholz et al. (2015)	Quasiexperimental study	2	2	Non-TBI	Non TBI	9 days, 9 sessions, 30 min/session	YES		YES					Scholz, D. S., Rhode, S., Großbach, M., Rollnik, J., & Altenmüller, E. (2015). Moving with music for stroke rehabilitation: a sonification feasibility study. Annals of the New York Academy of Sciences, 1337, 69–76. https://doi.org/10.1111/nyas.12691
Scholz et al. (2016)	Quasiexperimental study	15	10	Non-TBI	Stroke	10 sessions 5 hours	YES		YES					Scholz, D. S., Rohde, S., Nikmaram, N., Brückner, H. P., Großbach, M., Rollnik, J. D., & Altenmüller, E. O. (2016). Sonification of Arm Movements in Stroke Rehabilitation - A Novel Approach in Neurologic Music Therapy. Frontiers in neurology, 7, 106. https://doi.org/10.3389/fneur.2016.00106
Segura et al. (2021)	Case study	5	20	Non-TBI	Stroke	30 sesiones de 1 h	YES		YES					Segura, E., Grau-Sánchez, J., Sanchez-Pinsach, D., De la Cruz, M., Duarte, E., Arcos, J. L., & Rodríguez-Fornells, A. (2021). Designing an app for home-based enriched Music-supported Therapy in the rehabilitation of patients with chronic stroke: a pilot feasibility study. Brain injury, 35(12-13), 1585–1597. https://doi.org/10.1080/02699052.2021.1975819
Segura et al. (2024)	RCT	20	20	Non-TBI	Stroke	4 times per week (3 individual ones and 1 group session) of 1h each, over a period of 10 weeks	YES		YES	YES	YES	YES	YES (M, EF)	Segura, E., Grau-Sánchez, J., Cerda-Company, X., Porto, M. F., De la Cruz-Puebla, M., Sanchez-Pinsach, D., Cerquides, J., Duarte, E., Palumbo, A., Turry, A., Raghavan, P., Särkämö, T., Münte, T. F., Arcos, J. L., & Rodríguez-Fornells, A. (2024). Enriched music-supported therapy for individuals with chronic stroke: a randomized controlled trial. Journal of neurology, 271(10), 6606–6617. https://do…
Seibert et al. (2000)	Case study	1	0	ABI	Traumatic brain injury	2 years				YES	YES	YES	YES (M, A, EF)	Seibert, P. S., Fee, L., Basom, J., & Zimmerman, C. (2000). Music and the brain: the impact of music on an oboist's fight for recovery. Brain injury, 14(3), 295–302. https://doi.org/10.1080/026990500120763
Sheridan et al. (2021)	Case study	2	0	ABI	Traumatic brain injury	30min; 3 times per weak;3 weaks	YES	YES						Sheridan, C., Thaut, C., Brooks, D., & Patterson, K. K. (2021). Feasibility of a rhythmic auditory stimulation gait training program in community-dwelling adults after TBI: A case report. NeuroRehabilitation, 48(2), 221–230. https://doi.org/10.3233/NRE-208016
Sihvonen et al. (2020)	RCT	49	32	Non-TBI	Stroke	Once a day (1h), 2 months				YES	YES		YES (M)	Sihvonen, A. J., Leo, V., Ripollés, P., Lehtovaara, T., Ylönen, A., Rajanaro, P., Laitinen, S., Forsblom, A., Saunavaara, J., Autti, T., Laine, M., Rodríguez-Fornells, A., Tervaniemi, M., Soinila, S., & Särkämö, T. (2020). Vocal music enhances memory and language recovery after stroke: pooled results from two RCTs. Annals of clinical and translational neurology, 7(11), 2272–2287. https://doi.org/…
Sihvonen et al. (2022)	RCT	16	9	ABI	Traumatic brain injury	20 individual therapy sessions (2 times/week, 60 min/session)							YES (EF)	Sihvonen, A. J., Siponkoski, S. T., Martínez-Molina, N., Laitinen, S., Holma, M., Ahlfors, M., Kuusela, L., Pekkola, J., Koskinen, S., & Särkämö, T. (2022). Neurological Music Therapy Rebuilds Structural Connectome after Traumatic Brain Injury: Secondary Analysis from a Randomized Controlled Trial. Journal of clinical medicine, 11(8), 2184. https://doi.org/10.3390/jcm11082184
Siponkoski et al. (2020)	RCT	34	0	ABI	Traumatic brain injury	20 sessions (twice a week) of 60 min each, over a period of 6 months						YES	YES (EF, A)	Siponkoski, S. T., Martínez-Molina, N., Kuusela, L., Laitinen, S., Holma, M., Ahlfors, M., Jordan-Kilkki, P., Ala-Kauhaluoma, K., Melkas, S., Pekkola, J., Rodriguez-Fornells, A., Laine, M., Ylinen, A., Rantanen, P., Koskinen, S., Lipsanen, J., & Särkämö, T. (2020). Music Therapy Enhances Executive Functions and Prefrontal Structural Neuroplasticity after Traumatic Brain Injury: Evidence from a Ra…
Siponkoski et al. (2022)	RCT	21	0	ABI	Traumatic brain injury	20 sessions (twice a week) of 60 min each, over a period of 3 months					YES	YES		Siponkoski, S. T., Koskinen, S., Laitinen, S., Holma, M., Ahlfors, M., Jordan-Kilkki, P., Ala-Kauhaluoma, K., Martínez-Molina, N., Melkas, S., Laine, M., Ylinen, A., Zasler, N., Rantanen, P., Lipsanen, J., & Särkämö, T. (2022). Effects of neurological music therapy on behavioural and emotional recovery after traumatic brain injury: A randomized controlled cross-over trial. Neuropsychological reha…
Siponkoski et al. (2022b)	RCT	23	27	ABI	Aphasia	16 weekly sessions of 1.5 h (group training) + 3 sessions/week of 30 min (home individual training)				YES				Siponkoski, S. T., Pitkäniemi, A., Laitinen, S., Särkämö, E. R., Pentikäinen, E., Eloranta, H., Tuomiranta, L., Melkas, S., Schlaug, G., Sihvonen, A. J., & Särkämö, T. (2022). Efficacy of a multicomponent singing intervention on communication and psychosocial functioning in chronic aphasia: a randomized controlled crossover trial. Brain communications, 5(1), fcac337. https://doi.org/10.1093/brain…
Street et al. (2018)	RCT	6	5	Non-TBI	Chronic stroke	12 sessions of 30 min each, over a period of 6 weeks	YES		YES					Street, A. J., Magee, W. L., Bateman, A., Parker, M., Odell-Miller, H., & Fachner, J. (2018). Home-based neurologic music therapy for arm hemiparesis following stroke: results from a pilot, feasibility randomized controlled trial. Clinical rehabilitation, 32(1), 18–28. https://doi.org/10.1177/0269215517717060
Suh et al. (2014)	RCT	8	8	Non-TBI	Hemiplegic stroke patients	15 sessions of 15 min each, over a period of 3 weeks	YES	YES						Suh, J. H., Han, S. J., Jeon, S. Y., Kim, H. J., Lee, J. E., Yoon, T. S., & Chong, H. J. (2014). Effect of rhythmic auditory stimulation on gait and balance in hemiplegic stroke patients. NeuroRehabilitation, 34(1), 193–199. https://doi.org/10.3233/NRE-131008
Tamplin et al. (2013)	Quasiexperimental study	13		Non-TBI	Stroke with aphasia	20 weeks of weekly 2h session				YES	YES	YES		Tamplin, J., Baker, F. A., Jones, B., Way, A., & Lee, S. (2013). 'Stroke a Chord': the effect of singing in a community choir on mood and social engagement for people living with aphasia following a stroke. NeuroRehabilitation, 32(4), 929–941. https://doi.org/10.3233/NRE-130916
Thaut et al. (2007)	RCT	43	35	Non-TBI	Stroke	4 sessions of 30 mineach, over a period of 3 weeks	YES	YES						Thaut, M. H., Leins, A. K., Rice, R. R., Argstatter, H., Kenyon, G. P., McIntosh, G. C., Bolay, H. V., & Fetter, M. (2007). Rhythmic auditory stimulation improves gait more than NDT/Bobath training in near-ambulatory patients early poststroke: a single-blind, randomized trial. Neurorehabilitation and neural repair, 21(5), 455–459. https://doi.org/10.1177/1545968307300523
Thaut et al. (2009)	RCT	31	23	ABI	Traumatic brain injury, cerebrovascular accident, seizure disorder, or brain tumor	4 sesions of 30 min each, over a period of 3 weeks	YES		YES		YES		YES (EF)	Thaut, M. H., Gardiner, J. C., Holmberg, D., Horwitz, J., Kent, L., Andrews, G., Donelan, B., & McIntosh, G. R. (2009). Neurologic music therapy improves executive function and emotional adjustment in traumatic brain injury rehabilitation. Annals of the New York Academy of Sciences, 1169, 406–416. https://doi.org/10.1111/j.1749-6632.2009.04585.x
Thompson et al. (2021)	Quasiexperimental study	10	0	ABI	TBI	Daily for a 2-week treatment period and immediately completed post-treatment assessments. Participants then had a 1-week control period and completed follow-up assessment.	YES	YES						Thompson, S., Hays, K., Weintraub, A., Ketchum, J. M., & Kowalski, R. G. (2021). Rhythmic Auditory Stimulation and Gait Training in Traumatic Brain Injury: A Pilot Study. Journal of music therapy, 58(1), 70–94. https://doi.org/10.1093/jmt/thaa016
Tong et al. (2015)	RCT	15	15	Non-TBI	Non TBI- moderate motor impairment in the upper extremity following stroke	20 sessions of 30 min each, over a period of 4 weeks	YES		YES					Tong, Y., Forreider, B., Sun, X., Geng, X., Zhang, W., Du, H., Zhang, T., & Ding, Y. (2015). Music-supported therapy (MST) in improving post-stroke patients' upper-limb motor function: a randomised controlled pilot study. Neurological research, 37(5), 434–440. https://doi.org/10.1179/1743132815Y.0000000034
Ushasree et al. (2021)	Case study	6	0	ABI	Traumatic brain injury	30 min; 1 session						YES		Ushasree, B., Al Anzari, A., Sampath Kumar, N. S., Phanisree, P., Indira, S., Moscote-Salazar, L. R., & Agrawal, A. (2021). Post Music Session Real-Time EEG Changes in Patients who Underwent Neurosurgical Intervention for Neuronal Dysfunction. Neurology India, 69(4), 1024–1026. https://doi.org/10.4103/0028-3886.323889
Ueda et al. (2014)	Case study	1	0	Non-TBI	Aphasia	Two weeks, five days per week, 20 min per day				YES				Ueda, M., Hayashi, K., Suzuki, A., Nakaya, Y., Takaku, N., Miura, T., Sato, M., Hayashi, K., & Kobayashi, Y. (2024). Treatment of Subcortical Aphasia Due to Putaminal Hemorrhage With the Japanese Version of Melodic Intonation Therapy (MIT-J). Cureus, 16(3), e55590. https://doi.org/10.7759/cureus.55590
Van der Meulen et al. (2014)	RCT	11	11	Non-TBI	Stroke with aphasia	5 hours a week over 6 weeks				YES				van der Meulen, I., van de Sandt-Koenderman, W. M., Heijenbrok-Kal, M. H., Visch-Brink, E. G., & Ribbers, G. M. (2014). The Efficacy and Timing of Melodic Intonation Therapy in Subacute Aphasia. Neurorehabilitation and neural repair, 28(6), 536–544. https://doi.org/10.1177/1545968313517753
Van Vugt et al. (2014)	Quasiexperimental study	28		Non-TBI	Early subacute phase stroke	4 weeks, 10 sessions, 5 hours	YES		YES		YES			Van Vugt, F. T., Ritter, J., Rollnik, J. D., & Altenmüller, E. (2014). Music-supported motor training after stroke reveals no superiority of synchronization in group therapy. Frontiers in human neuroscience, 8, 315. https://doi.org/10.3389/fnhum.2014.00315
Vaudreuil et al. (2025)	Case study	1	0	ABI	Traumatic brain injury	Eight 60-min weekly session					YES	YES		Vaudreuil, R., Nordstrom, M., DeGraba, T., & Pasquina, P. (2025). The role of technology in music therapy, occupational therapy, and co-treatment of an injured United States service member. Nordic Journal of Music Therapy, 34(1), 13–30. https://doi.org/10.1080/08098131.2024.2397795
Vik et al. (2018)	Case-control study	7	23	ABI	Traumatic brain injury	4 weeks: 8 lessons of 30 min and diary practice of 15 min					YES	YES	YES (M, A, EF)	Vik, B. M. D., Skeie, G. O., Vikane, E., & Specht, K. (2018). Effects of music production on cortical plasticity within cognitive rehabilitation of patients with mild traumatic brain injury. Brain injury, 32(5), 634–643. https://doi.org/10.1080/02699052.2018.1431842
Villeneuve et al. (2013)	Case study	3	0	Non-TBI	NoN TBI	3 weeks 9 sessions 9 hours	YES		YES					Villeneuve, M., & Lamontagne, A. (2013). Playing piano can improve upper extremity function after stroke: case studies. Stroke research and treatment, 2013, 159105. https://doi.org/10.1155/2013/159105
Villeneuve et al. (2014)	Quasiexperimental study	9	0	Non-TBI	Chronic stroke	3 weeks 9 sessions 9 hours	YES		YES					Villeneuve, M., Penhune, V., & Lamontagne, A. (2014). A piano training program to improve manual dexterity and upper extremity function in chronic stroke survivors. Frontiers in human neuroscience, 8, 662. https://doi.org/10.3389/fnhum.2014.00662
Wang et al. (2021)	RCT	30	39	Non-TBI	Stroke	4 weeks, thrice a day, for 1h	YES	YES						Wang, Y., Pan, W. Y., Li, F., Ge, J. S., Zhang, X., Luo, X., & Wang, Y. L. (2021). Effect of Rhythm of Music Therapy on Gait in Patients with Stroke. Journal of stroke and cerebrovascular diseases : the official journal of National Stroke Association, 30(3), 105544. https://doi.org/10.1016/j.jstrokecerebrovasdis.2020.105544
Zondervan et al. (2016)	Quasiexperimental study	9	8	Non-TBI	Chronic stroke	1 session 30 min	YES		YES					Zondervan, D. K., Friedman, N., Chang, E., Zhao, X., Augsburger, R., Reinkensmeyer, D. J., & Cramer, S. C. (2016). Home-based hand rehabilitation after chronic stroke: Randomized, controlled single-blind trial comparing the MusicGlove with a conventional exercise program. Journal of rehabilitation research and development, 53(4), 457–472. https://doi.org/10.1682/JRRD.2015.04.0057
Zumbansen et al. (2017)	RCT	7	15	Non-TBI	Non TBI	26 sessions of 2h each (once a week) during 6 months				YES	YES			Zumbansen, A., Peretz, I., Anglade, C., Bilodeau, J., Généreux, S., Hubert, M., & Hébert, S. (2017). Effect of choir activity in the rehabilitation of aphasia: a blind, randomised, controlled pilot study. Aphasiology, 31(8), 879–900. https://doi.org/10.1080/02687038.2016.1227424
