# Supplementary material for: Systematic review and meta-analysis reveal positive therapeutic effects of music in brain damage rehabilitation
Source: Front Integr Neurosci. 2026 Feb 20;20:1720473. doi: 10.3389/fnint.2026.1720473 (PMC12963284; doi:10.3389/fnint.2026.1720473)
Supplement: Supplementary file 2 [file Table_2.xlsx]

## Sheet: Table S2_RCT
Table S2. Results of the methodological quality assessment of the included studies using the revised Joanna Briggs Institute (JBI) critical appraisal tools, applied according to study design (randomized controlled trials, quasi-experimental studies, case–control studies, and case studies).
1) JBI critical appraisal tool for RANDOMIZED CONTROL TRIALS (RCTs): Internal validity bias.
RoB Assessor:
			DOMAIN	Selection and allocation			Administration of intervention			Assessment, detection, measurement of outcome			Participant Retention	Statistical Conclusion Validity			Overall appraisal	Risk of Bias (ROB)
			Question nº	1	2	3	4	5	6	7	8	9	10	11	12	13
Study ID		Outcome	Result
Altenmüller et al. (2009)		Upper extremity function	Time 1	Yes	Yes	Yes	Yes	N/A	Yes	Yes	Yes	Yes	Yes	Yes	Yes	Yes	Included	Low
			Time 2											Unclear
Aravantinou-Fatorou et al. (2021)		Communication	Time 1	Yes	Yes	Yes	Yes	N/A	Yes	Yes	Yes	Yes	Yes	Yes	Yes	Yes	Included	Low
			Time 2
Baker et al. (2019)		Emotional wellbeing	Time 1	Yes	Yes	No	Yes	N/A	Yes	Yes	Yes	Yes	Yes	Yes	Yes	Yes	Included	Moderate
			Time 2											No
Baylan et al. (2020)		Memory	Time 1	Yes	Yes	Yes	Yes	N/A	Yes	Yes	Yes	Yes	Yes	Yes	Yes	Yes	Included	Low
			Time 2											No
		Mood	Time 1								Yes			Yes	Yes
			Time 2											No
		Communication	Time 1								Yes			Yes	Yes
			Time 2											No
		Emotional wellbeing	Time 1								Yes			Yes	Yes
			Time 2											No
		Attention	Time 1								Yes			Yes	Yes
			Time 2											No
Bunketorp-Käll et al. (2017)		Memory	Time 1	Yes	Yes	Yes	Yes	N/A	Yes	Yes	Yes	Yes	Yes	Yes	Yes	Yes	Included	Low
			Time 2											No
		Gait	Time 1								Yes	Yes	Yes	Yes	Yes
			Time 2											No
		Upper extremity function	Time 1								Yes	Yes	Yes	Yes	Yes
			Time 2											No
Cha et al. (2014)		Quality of life	Time 1	Yes	Yes	Yes	Yes	N/A	Yes	Yes	Yes	Yes	Yes	Yes	Yes	Yes	Included	Low
			Time 2
		Behavior	Time 1								Yes	Yes	Yes	Yes	Yes
			Time 2
		Gait	Time 1								Yes	Yes	Yes	Yes	Yes
			Time 2
Conklyn et al. (2012)		Communication	Time 1	Unclear	Yes	No	Yes	N/A	Yes	Yes	Yes	Yes	Yes	Yes	Yes	Yes	Included	Moderate
			Time 2											No
Elsner et al. (2020)		Gait	Time 1	Yes	Yes	Yes	Yes	N/A	Yes	Yes	Yes	Yes	Yes	Yes	Yes	Yes	Included	Low
			Time 2
Fan et al. (2024)		Cognitive functions	Time 1	Yes	Yes	Yes	Yes	N/A	Yes	Yes	Yes	Yes	Yes	Yes	Yes	Yes	Included	Low
			Time 2
		Mood	Time 1								Yes		Yes	Yes	Yes
			Time 2
Fletcher et al. (2025)		Pain	Time 1	Yes	Yes	No	Yes	N/A	Yes	Yes	Yes	Yes	Yes	Yes	Yes	Yes	Included	Moderate
			Time 2											No
		Emotional wellbeing	Time 1								Yes			Yes
			Time 2											No
Fujioka et al. (2018)		Behavior	Time 1	Yes	Yes	Yes	Yes	N/A	Yes	Yes	Yes	Yes	Yes	Yes	Yes	Yes	Included	Low
			Time 2
		Cognitive functions	Time 1								Yes		Yes	Yes	Yes
			Time 2
		Executive functions	Time 1								Yes		Yes	Yes	Yes
			Time 2
		Emotional wellbeing	Time 1								Yes		Yes	Yes	Yes
			Time 2
		Upper extremity function	Time 1								Yes		Yes	Yes	Yes
			Time 2
Fujioka et al. (2025)		Cognitive functions	Time 1	Yes	Yes	Yes	Yes	Yes	Yes	Yes	Yes	Yes	Yes	Yes	Yes	Yes	Included	Low
			Time 2
Grau-Sanchez et al. (2018)		Quality of life	Time 1	Yes	Yes	Yes	Yes	N/A	Yes	Yes	Yes	Yes	Yes	Yes	Yes	Yes	Included	Low
			Time 2											No
		Behavior	Time 1								Yes		Yes	Yes	Yes
			Time 2											No
		Emotional wellbeing	Time 1								Yes		Yes	Yes	Yes
			Time 2											No
		Communication	Time 1								Yes		Yes	Yes	Yes
			Time 2											No
Jeong et al. (2007)		Behavior	Time 1	Yes	Yes	Yes	Yes	N/A	Yes	Yes	Yes	Unclear	Yes	Yes	Yes	Yes	Included	Moderate
			Time 2										No	No
		Emotional wellbeing	Time 1								Yes		Yes	Yes	Yes
			Time 2										No	No
		Quality of life	Time 1								Yes		Yes	Yes	Yes
			Time 2										No	No
		Upper extremity function	Time 1								Yes		Yes	Yes	Yes
			Time 2										No	No
Jeong et al. (2024)		Attention	Time 1	Unclear	Yes	No	Yes	N/A	Yes	Yes	Yes	Yes	Yes	Yes	Yes	Yes	Included	Moderate
			Time 2											No
		Emotional wellbeing	Time 1								Yes		Yes	Yes	Yes
			Time 2											No
Jones et al. (2021)		Attention	Time 1	Yes	Yes	Yes	Yes	N/A	Yes	Yes	Yes	Yes	Yes	Yes	Yes	Yes	Included	Low
			Time 2											No
		Cognitive functions	Time 1								Yes		Yes	Yes	Yes
			Time 2											No
Jungblunt et al. (2022)		Behavior	Time 1	Yes	Yes	Yes	Yes	N/A	Yes	Yes	Yes	Yes	Yes	Yes	Yes	Yes	Included	Low
			Time 2											No
		Cognitive functions	Time 1								Yes		Yes	Yes	Yes
			Time 2											No
		Executive functions	Time 1								Yes		Yes	Yes	Yes
			Time 2											No
		Communication	Time 1								Yes		Yes	Yes	Yes
			Time 2											No
Kim et al. (2023)		Upper extremity function	Time 1	Yes	Yes	No	Yes	N/A	Yes	Yes	Yes	Yes	Yes	Yes	Yes	Yes	Included	Low
			Time 2
		Communication	Time 1								Yes		Yes	Yes	Yes
			Time 2
Lynch et al. (2016)		Cognitive functions	Time 1	Yes	Yes	No	Yes	N/A	Yes	Yes	Yes	Yes	Yes	Yes	Yes	Yes	Included	Moderate
			Time 2											No
		Executive functions	Time 1								Yes		Yes	Yes	Yes
			Time 2											No
Martínez-Molina et al. (2021)		Cognitive functions	Time 1	Yes	Yes	Yes	Yes	N/A	Yes	Yes	Yes	Yes	Yes	Yes	Yes	Yes	Included	Low
			Time 2											No
		Executive functions	Time 1								Yes		Yes	Yes	Yes
			Time 2											No
Mazhari-Jensen et al. (2023)		Gait	Time 1	Yes	Yes	No	Yes	N/A	Yes	Yes	Yes	Yes	Yes	Yes	Yes	Yes	Included	Moderate
			Time 2											No
Palumbo et al. (2023)		Quality of life	Time 1	Yes	Yes	Yes	Yes	N/A	Yes	Yes	Yes	Yes	Yes	Yes	Yes	Yes	Included	Low
			Time 2											No
		Emotional wellbeing	Time 1								Yes		Yes	Yes	Yes
			Time 2											No
		Upper extremity function	Time 1								Yes		Yes	Yes	Yes
			Time 2											No
Park et al. (2010)		Gait	Time 1	Yes	Yes	No	Yes	N/A	Yes	Yes	Yes	Yes	Yes	Yes	Yes	Yes	Included	Moderate
			Time 2											No
Park et al. (2016)		Behavior	Time 1	Yes	Yes	No	Yes	N/A	Yes	Yes	Yes	Yes	Yes	Yes	Yes	Yes	Included	Low
			Time 2
		Emotional wellbeing	Time 1								Yes		Yes	Yes	Yes
			Time 2
Raglio et al. (2015)		Comunication	Time 1	Yes	Yes	Yes	Yes	N/A	Yes	Yes	Yes	Yes	Yes	Yes	Yes	Yes	Included	Low
			Time 2
Raglio et al. (2017)		Gait	Time 1	Yes	Yes	Yes	Yes	N/A	Yes	Yes	Yes	Yes	Yes	Yes	Yes	Yes	Included	Low
			Time 2
		Emotional wellbeing	Time 1								Yes		Yes	Yes	Yes
			Time 2
		Upper extremity function	Time 1								Yes		Yes	Yes	Yes
			Time 2
Raglio et al. (2021)		Upper extremity function	Time 1	Yes	Unclear	Yes	Yes	N/A	Yes	Yes	Yes	Yes	Yes	Yes	Yes	Yes	Included	Low
			Time 2
		Pain	Time 1								Yes			Yes	Yes
			Time 2
		Quality of Life	Time 1								Yes			Yes	Yes
			Time 2
Särkämö et al. (2008)		Attention	Time 1	Yes	Yes	No	Yes	N/A	Yes	Yes	Yes	Yes	Yes	Yes	Yes	Yes	Included	Moderate
			Time 2											No
		Communication	Time 1								Yes		Yes	Yes	Yes
			Time 2											No
		Cognitive functions	Time 1								Yes		Yes	Yes	Yes
			Time 2											No
		Memory	Time 1								Yes		Yes	Yes	Yes
			Time 2											No
		Emotional wellbeing	Time 1								Yes		Yes	Yes	Yes
			Time 2											No
Särkämö et al. (2010)		Memory	Time 1	Yes	Yes	No	Yes	Yes	Yes	Yes	Yes	Yes	Yes	Yes	Yes	Yes	Included	Low
			Time 2											No
Schauer et al. (2003)		Gait	Time 1	Yes	Yes	No	Yes	Yes	Yes	Yes	Yes	Yes	Yes	Yes	Yes	Yes	Included	Low
			Time 2
Segura et al. (2024)		Cognitive functions	Time 1	Yes	Yes	Yes	Yes	N/A	Yes	Yes	Yes	Yes	Yes	Yes	Yes	Yes	Included	Low
			Time 2											No
		Upper extremity function	Time 1								Yes	Yes	Yes	Yes	Yes
			Time 2											No
Sihvonen et al. (2020)		Cognitive functions	Time 1	Yes	Yes	Yes	Yes	N/A	Yes	Yes	Yes	Yes	Yes	Yes	Yes	Yes	Included	Low
			Time 2											No
		Memory	Time 1								Yes		Yes	Yes	Yes
			Time 2											No
		Communication	Time 1								Yes		Yes	Yes	Yes
			Time 2											No
		Executive functions	Time 1								Yes		Yes	Yes	Yes
			Time 2											No
Sihvonen et al. (2022)		Cognitive functions	Time 1	Yes	Yes	Yes	Yes	N/A	Yes	Yes	Yes	Yes	Yes	Yes	Yes	Yes	Included	Low
			Time 2
		Executive functions	Time 1								Yes		Yes	Yes	Yes
			Time 2
Siponkoski et al. (2020)		Behavior	Time 1	Yes	Yes	Yes	Yes	N/A	Yes	Yes	Yes	Yes	Yes	Yes	Yes	Yes	Included	Low
			Time 2
		Cognitive functions	Time 1								Yes		Yes	Yes	Yes
			Time 2
		Executive functions	Time 1								Yes		Yes	Yes	Yes
			Time 2
Siponkoski et al. (2022)		Behavior	Time 1	Yes	Yes	Yes	Yes	N/A	Yes	Yes	Yes	Yes	Yes	Yes	Yes	Yes	Included	Low
			Time 2
		Emotional wellbeing	Time 1								Yes		Yes	Yes	Yes
			Time 2
Siponkoski et al. (2022b)		Communication	Time 1	Yes	Yes	No	Yes	N/A	Yes	Yes	Yes	Yes	Yes	Yes	Yes	Yes	Included	Moderate
			Time 2											No
Street et al. (2018)		Upper extremity function	Time 1	Yes	Yes	No	Yes	N/A	Yes	Yes	Yes	Yes	Yes	Yes	Yes	Yes	Included	Moderate
			Time 2											No
Suh et al. (2014)		Gait	Time 1	Yes	Yes	Yes	Yes	N/A	Yes	Yes	Yes	Yes	Yes	Yes	Yes	Yes	Included	Low
			Time 2
Thaut et al. (2007)		Behavior	Time 1	Yes	Yes	Yes	Yes	N/A	Yes	Yes	Yes	Yes	Yes	Yes	Yes	Yes	Included	Low
			Time 2											No
		Gait	Time 1								Yes		Yes	Yes	Yes
			Time 2											No
Thaut et al. (2009)		Executive functions	Time 1	Unclear	Yes	No	Yes	N/A	Yes	Yes	Yes	Unclear	Yes	Yes	Yes	Yes	Included	Moderate
			Time 2											No
		Memory	Time 1								Yes		Yes	Yes	Yes
			Time 2											No
		Attention	Time 1								Yes		Yes	Yes	Yes
			Time 2											No
		Emotional wellbeing	Time 1								Yes		Yes	Yes	Yes
			Time 2											No
Tong et al. (2015)		Upper extremity function	Time 1	Yes	Yes	Yes	Yes	N/A	Yes	Yes	Yes	Yes	Yes	Yes	Yes	Yes	Included	Low
			Time 2											No
Van der Meulen et al. (2014)		Communication	Time 1	Yes	Yes	Yes	Yes	N/A	Yes	Yes	Yes	Yes	Yes	Yes	Yes	Yes	Included	Low
			Time 2											No
Zumbansen et al. (2017)		Communication	Time 1	Yes	Yes	Yes	Yes	N/A	Yes	Yes	Yes	Yes	Yes	Yes	Yes	Yes	Included	Low
			Time 2											No
		Emotional wellbeing	Time 1								Yes		Yes	Yes	Yes
			Time 2											No

## Sheet: Table S2_Quasiexperimental
Table S2. Results of the methodological quality assessment of the included studies using the revised Joanna Briggs Institute (JBI) critical appraisal tools, applied according to study design (randomized controlled trials, quasi-experimental studies, case–control studies, and case studies).
2) JBI critical appraisal tool for QUASI EXPERIMENTAL STUDIES: Internal validity bias.
RoB Assessor:
			DOMAIN	Temporal precedence	Selection and allocation	Confounding factors	Administration of intervention	Assessment, detection, and measurement of the outcome			Participant retention	Statistical conclusion	Overall appraisal	ROB
			Question nº	1	2	3	4	5	6	7	8	9
STUDY ID		Outcome	Result
Amengual et al . (2013)		Upper extremity function	Time 1	Yes	Yes	No	Yes	Yes	Yes	Yes	Yes	Yes	Included	Low
			Time 2								Yes
Chong et al. (2014)		Upper extremity function	Time 1	Yes	No	No	Yes	Yes	Yes	Yes	Yes	Yes	Included	Moderate
			Time 2								Yes
Friedman et al. (2011)		Upper extremity function	Time 1	Yes	No	Yes	N/A	Yes	Yes	Yes	Yes	Yes	Included	Moderate
			Time 2
Hayden et al. (2009)		Gait	Time 1	Yes	No	No	Yes	Yes	Yes	Yes	Yes	Yes	Included	Low
			Time 2
Hutchinson et al. (2020)		Gait	Time 1	Yes	No	Yes	Yes	Yes	N/A	Yes	Yes	Yes	Included	Low
			Time 2
Jungblut et al .(2004)		Communication	Time 1	Yes	Yes	No	Yes	Yes	Yes	Unclear	Yes	Yes	Included	Moderate
			Time 2								Unclear
Kim et al. (2011)		Emotional wellbeing (mood)	Time 1	Yes	Yes	Yes	Yes	Yes	Yes	Yes	Yes	Yes	Included	Low
			Time 2
Marchina et al. (2023)		Communication	Time 1	Yes	No	No	Yes	Yes	Yes	Yes	Yes	Yes	Included	Moderate
			Time 2								Yes
Nayak et al. (2000)		Behavior	Time 1	Yes	Yes	No	Yes	Yes	Yes	Yes	Yes	Yes	Included	Low
			Time 2								Yes
		Emotional wellbeing (mood)	Time 1								Yes
			Time 2								Yes
Nikmaram et al. (2019)		Upper extremity function	Time 1	Yes	Yes	Yes	Yes	Yes	Yes	Yes	Yes	Yes	Included	Low
			Time 2								Yes
Palmquist et al. (2025)		Emotional Wellbeing (sleep)	Time 1	Yes	No	Yes	Yes	No	Yes	Yes	Yes	Yes	Included	Low
			Time 2								Yes
Raghavan et al. (2016)		Emotional wellbeing	Time 1	Yes	No	No	Yes	Yes	Yes	Yes	Yes	Yes	Included	Moderate
			Time 2								Yes
		Upper extremity function	Time 1								Yes
			Time 2								Yes
Ribeiro et al. (2014)		Behavior	Time 1	Yes	Yes	Yes	Yes	Yes	Yes	Yes	Yes	Yes	Included	Low
			Time 2								Yes
Särkämö et al. (2014)		Attention	Time 1	Yes	Yes	Yes	Yes	Yes	Yes	Yes	Yes	Yes	Included	Low
			Time 2								Yes
		Communication	Time 1								Yes
			Time 2								Yes
		Cognitive functions	Time 1								Yes
			Time 2								Yes
		Memory	Time 1								Yes
			Time 2								Yes
		Emotional wellbeing (mood)	Time 1								Yes
			Time 2								Yes
Schneider et al. (2007)		Upper extremity function	Time 1	Yes	Yes	Yes	Yes	Yes	Yes	Yes	Yes	Yes	Included	Low
			Time 2								Yes
Schneider et al. (2010)		Upper extremity function	Time 1	Yes	Yes	Yes	Yes	Yes	Yes	Yes	Yes	Yes	Included	Low
			Time 2								Yes
Scholz et al. (2015)		Upper extremity function	Time 1	Yes	Yes	No	Yes	Yes	Yes	Unclear	Yes	Unclear	Included	Moderate
			Time 2
Scholz et al. (2016)		Upper extremity function	Time 1	Yes	Yes	Yes	Yes	Yes	Yes	Yes	Yes	Yes	Included	Low
			Time 2								Yes
Tamplin et al. (2013)		Behavior	Time 1	Yes	No	Yes	Yes	Yes	Yes	Yes	Yes	Yes	Included	Low
			Time 2								Yes
		Communication	Time 1								Yes
			Time 2								Yes
		Emotional wellbeing (mood)	Time 1								Yes
			Time 2								Yes
Thompson et al. (2021)		Gait	Time 1	Yes	No	No	Yes	Yes	Yes	Yes	Yes	Yes	Included	Moderate
			Time 2								Yes
Van vugt et al. (2014)		Emotional wellbeing (mood)	Time 1	Yes	No	Yes	Yes	Yes	Yes	Yes	Yes	Yes	Included	Low
			Time 2								Yes
		Upper extremity function	Time 1								Yes
			Time 2								Yes
Villeneuve et al. (2014)		Upper extremity function	Time 1	Yes	No	No	Yes	Yes	Yes	Yes	Yes	Yes	Included	Moderate
			Time 2								Yes
Wang et al. (2021)		Gait	Time 1	Yes	Yes	No	Yes	Yes	Yes	Yes	Yes	yes	Included	Low
			Time 2
Zondervan et al. (2016)		Upper extremity function	Time 1	Yes	Yes	Yes	Yes	Yes	Yes	Unclear	Yes	Yes	Included	Low
			Time 2

## Sheet: Table S2_Case-Control
Table S2. Results of the methodological quality assessment of the included studies using the revised Joanna Briggs Institute (JBI) critical appraisal tools, applied according to study design (randomized controlled trials, quasi-experimental studies, case–control studies, and case studies).
3) JBI critical appraisal tool for CASE-CONTROL STUDIES: Internal validity bias.
RoB Assessor:	Question nº	1	2	3	4	5	6	7	8	9	10	Overall appraisal	ROB
STUDY	Outcome
Carrière et al. (2020)	Cognitive Function	Yes	Yes	Yes	Yes	Yes	Yes	Yes	Yes	Yes	Yes	Included	Low
Peyre et al. (2023)	Upper extremity function	Yes	Yes	Yes	Yes	Yes	Yes	Yes	Yes	Yes	Yes	Included	Low
Okumura et al. (2014)	Cognitive Function	Yes	Unclear	Unclear	Yes	Yes	Unclear	Yes	Yes	Yes	Yes	Included	Moderate
Kasdan et al. (2018)	Comunication	Yes	Yes	Yes	Yes	Yes	Unclear	Yes	Yes	Yes	Yes	Included	Low
	Cognitive Function	Yes	Yes	Yes	Yes	Yes	Yes	Yes	Yes	Yes	Yes
Grau-Sánchez et al. (2013)	Quality of Life	Yes	Yes	Yes	Yes	Yes	Yes	Yes	Yes	Yes	Yes	Included	Low
	Upper extremity function	Yes	Yes	Yes	Yes	Yes	Yes	Yes	Yes	Yes	Yes
Segura et al. (2021)	Upper extremity function	Yes	Yes	Yes	Yes	Yes	Yes	Yes	Yes	Yes	Yes	Included	Low
Vik et al. (2018)	Cognitive Function	Yes	Yes	Yes	Yes	Yes	No	No	Yes	Yes	Unclear	Included	Moderate
Bernardi et al. (2017)	Cognitive Function	Yes	Yes	Yes	Yes	Yes	Unclear	Unclear	Yes	Yes	Yes	Included	Low
Colombo et al. (2019)	Upper extremity function	Yes	Yes	Yes	Yes	Yes	Yes	No	Yes	No	Yes	Included	Moderate

## Sheet: Table S2_Case Study
Table S2. Results of the methodological quality assessment of the included studies using the revised Joanna Briggs Institute (JBI) critical appraisal tools, applied according to study design (randomized controlled trials, quasi-experimental studies, case–control studies, and case studies).
4) JBI critical appraisal tool for CASE REPORTS: Internal validity bias.
RoB Assessor:	DOMAIN	Demographic characteristics	Patient’s history	Clinical condition	DiagNostic/ assessment methods	Intervention procedure	Post-intervention	Adverse events	Takeaway lesson	Overall appraisal	ROB
	Question nº	1	2	3	4	5	6	7	8
STUDY ID
Baird et al. (2014)		Yes	Yes	Yes	Yes	Yes	Yes	No	No	Included	Moderate
Baker et al. (2005)		Yes	Yes	Yes	Yes	Yes	Yes	Yes	No	Included	Low
Bitan et al. (2018)		Yes	Yes	Yes	Yes	Yes	Yes	No	No	Included	Moderate
Bower et al. (2014)		Yes	Yes	Yes	Yes	Yes	Yes	No	No	Included	Moderate
Grau-Sánchez et al. (2017)		Yes	Yes	Yes	Yes	Yes	Yes	Yes	No	Included	Low
Rojo et al. (2011)		Yes	Unclear	Yes	Yes	Yes	Yes	No	No	Included	Moderate
Seibert et al. (2000)		Yes	Yes	Yes	Yes	Yes	Unclear	No	No	Included	Moderate
Sheridan et al. (2021)		Yes	Unclear	Yes	Yes	Yes	Yes	Unclear	No	Included	Moderate
Ueda et al. (2024)		Yes	Yes	Unclear	Yes	Yes	Yes	Yes	No	Included	Moderate
Ushasree et al. (2021)		Yes	Unclear	Yes	Yes	Yes	Yes	No	No	Included	Moderate
Vaudreuil et al. (2025)		Yes	Yes	Yes	Yes	Yes	Yes	Unclear	Unclear	Included	Low
Villeneuve et al. (2013)		Yes	Yes	Yes	Yes	Yes	Unclear	Yes	No	Included	Moderate
