# Supplementary material for: Systematic review and meta-analysis reveal positive therapeutic effects of music in brain damage rehabilitation
Source: Front Integr Neurosci. 2026 Feb 20;20:1720473. doi: 10.3389/fnint.2026.1720473 (PMC12963284; doi:10.3389/fnint.2026.1720473)
Supplement: Supplementary file 3 [file Table_3.xlsx]

## Sheet: Table S3
Table S3. Summary of patient demographic characteristics and key methodological features of the trials included in this review, organized according to PICO criteria (Population, Intervention, Comparator, and Outcomes). Abbreviations: EG, experimental group; CG, control group; NP, not provided.
Study	Location	N experimental	N control	Age range (years)	Mean age (years)	Injury	Etiology	Time elapsed since injury	Intervention	Intervention´s duration	Number of sessions	Session´s length	Interventionist	Comparator	Outcomes	Measures	Used musical instruments
Altenmüller et al. (2009)	Germany	32	30	NP	EG: 55.7 CG: 54	Non-TBI	Stroke	1 year and 9 months	Music-supported therapy	3 weeks	15 sessions	30 min	NP	Conventional treatment	Upper extremity function	Action Research Arm Test (ARAT) Box and Block Test (BBT) Arm Paresis Score Nine Hole Pegboard Test (9HPT)	MIDI-piano and electronic drum
Aravantinou-Fatorou et al. (2021)	Greece	34	45	18-75	68.5	Non-TBI	Stroke	NP	Music listening	6 months	4 times per week	45 min	NP	Standard care	Communication	Aechen Aphasie Test (AAT)	NP
Baker et al. (2019)	Australia	31	16	>18	EG: 49.7 CG: 44.7	ABI	Spinal cord injury/stroke/traumatic brain injury	>6 months and ≤24 months	Songwriting	6 weeks	12 sessions (twice a week)	approximately 60 min	Music therapists	Standard care	Emotional wellbeing	Emotion Regulation Questionnaire Satisfaction with Life Scale	NP
Baylan et al. (2020)	UK	47	25	>18	64	Non-TBI	Stroke	4 weeks	Music listening	8 weeks	Once a day	1 h	NP	Speech therapy	Memory Attention Emotional wellbeing Communication	Montreal Cognitive Assessment (MoCA) Sustained Attention to Response Task (SART) Test of Everyday Attention (TEA) BIRT Memory and Information Processing Battery (BMIPB) Wechsler Memory Scale – Fourth Edition (WMS-IV) Wechsler Adult Intelligence Scale – Fourth Edition (WAIS-IV)	iPod Nano
Bunketorp-Käll et al. (2017)	Sweden	41	82 (41 in each)	50-70	EG: 62.7 CG1: 62.6 CG2: 63.7	Non-TBI	Chronic hemiparetic stroke	had their stroke ≥10 months and ≤5 years before enrollment	Rhythm-and-music therapy	12 weeks	24 sessions (twice a week)	NP	Authors and therapists had extensive practical clinical experience with both therapies	Group 1: Horse-riding therapy Group 2: Standard care	Gait Memory Upper extremity function	Grippit Test (Kg-fuerza) Berg Balance Scale (BBS) Wechsler Memory Scale-Revised	NP
Cha et al. (2014)	Korea	10	10	NP	EG: 59.8 CG: 63	Non-TBI	Chronic phase stroke	at least 6 months	Rhythmic auditory stimulation	6 weeks	30 sessions (5 times per week)	30 min	Music specialist	Physical training	Quality of life Behavior Gait	Berg balance scale (BBS) Stroke Specific Quality of Life scale (SS-QOL)	MIDI Cuebase musical instrument digital interface program and a KM Player version 3.3
Conklyn et al. (2012)	USA	8	7	NP	EG: 56.8 CG: 66.9	Non-TBI	Acute stroke with mild to severe nonfluent aphasia	NP	Modified melodic intonation therapy	NP	2 sessions	15 min	Board-certified music therapist	Speech therapy	Communication	Adapted Western Aphasia Battery	NP
Fan et al. (2024)	China	18	16	≤75 years	EG: 58 CG: 60.88	Non-TBI	Ischemic stroke	NP	Music listening	3 months	Once a day	1 h	Non-qualified therapist (postgraduate student)	Placebo	Cognitive functions Emotional wellbeing	Montreal Cognitive Assessment (MoCA) Hamilton Anxiety Rating Scale (HAMA)	Mp3 playlist and headphones
Fletcher et al. (2025)	USA	16	14	>17	EG: 66.8 CG: 66.1	Non-TBI	Suspected stroke or transient ischemic attack	24 h from the onset of symptoms	Music listening	6-12 h	NP	NP	NP	Standard care	Pain Emotional wellbeing	Systolic blood pressure variablity (SBPV) Visual Analog Pain Scale Anxiety Visual Analog Scale	In-door television
Fujioka et al. (2018)	Canada	14	14	40-79	EG: 64.2 CG: 54.3	Non-TBI	Chronic stroke	at least 6 months	Music-supported therapy	10 weeks	30 sessions	NP	Experienced licensed therapist	Physical training	Behavior Cognitive functions Executive functions Emotional wellbeing Upper extremity function	Trail Making Test B (seconds) (TMT) Stroke Impact Scale (SIS) Action Research Arm Test (ARAT) Chedoke-McMaster Stroke Assessment (CMSA) hand ARAT single time (original)	Drums
Grau-Sanchez et al. (2018)	Spain	20	20	EG: 45-74 CG: 49-72	EG: 60.1 CG: 62.5	Non-TBI	Subacute stroke	Less than 6 months	Music-supported therapy	4 weeks	20 sessions (5 times per week)	30 min	Music therapist	Physical training	Quality of life Behavior Emotional wellbeing Communication	Action Research Arm Test (ARAT) Rey auditory verbal learning test (RAVLT) Profile of Mood States Beck Depression Inventory Scale Positive and Negative Affect Scale Apathy Evaluation Scale Chedoke Arm and Hand Activity Inventory (CAHAI)	Keyboard and electronic drum
Jeong et al. (2007)	Korea	18	18	40-68	EG: 58 CG: 62.2	Non-TBI	Infarct and haemorrhagic stroke	At least 6 months	Rhythmic auditory stimulation	8 weeks	NP	2 h	NP	Standard care	Quality of life Behavior Emotional wellbeing Upper extremity function	Back-scratch test Profile of Mood States Stroke Specific Quality of Life scale Relationship Change Scale	Korean drum, tambourine, and egg shaker
Jeong et al. (2024)	Korea	12	12	>19	EG: 50.4 CG: 43	ABI	Mild to moderate cognitive impairment	At least 3 months	Virtual reality–based music attention training	8 weeks	40 sessions (5 times per week)	30 min	Music therapist	Conventional treatment	Attention Emotional wellbeing	Trail making test (TMT) Attention switching test (AST) Stop signal test (SST) Spatial working memory (SWM) test	Virtual drum on a computer screen
Jones et al. (2021)	Canada	7	8	>18	EG: 51.9 CG: 55.4	ABI	Cognitive impairment	NP	Music attention control training	NP	Once a week	45 min	Researcher	Attention process training	Attention Cognitive functions	Trail Making Test (TMT) Digit Symbol Test Brown-Peterson Task	NP
Jun et al. (2013)	UK	15	15	NP	EG: 60. CG: 55	Non-TBI	Stroke	2 weeks	Music-movement therapy	8 weeks	24 sessions (thrice a week)	60 min	Music therapist	Routine treatment	Upper extremity function Emotional wellbeing	Range of joint Motion Muscle strength (Medical Research Council Scale) Profile of Mood States (Korean version)	Tambourines and maracas
Jungblunt et al. (2022)	Germany	10	10	20-70	NP	Non-TBI	Chronic non-fluent aphasia	At least 1 year	Rhythmic-melodic voice training (SIPARI)	4 months	32 sessions (twice a week)	45 min	Certified SIPARI therapist	Speech therapy	Behavior Cognitive functions Executive functions Communication	Aachener Aphasie Test (AAT)	NP
Kim et al. (2023)	Korea	12	11	13-29	EG: 14.3 CG: 15.5	ABI	Traumatic brain injury/brain tumor/stroke + impaired hand functions with respect to performing activities of daily living	NP	Movement-specific keyboard playing	3 weeks	9 sessions (thrice a week)	30 min	NP	Standard care	Upper extremity function Communication	Functional independence measure (FIM) Box and Block Test (BBT)	MIDI-embedded electronic keyboard and a computer
Lynch et al. (2016)	Nebraska	10	4	25-65	EG: 44.4 CG: 42.7	ABI	Traumatic brain injury	At least 7 years	Neurological music therapy	NP	5 sessions	60 min	Board-certified music therapist	Placebo	Cognitive functions Executive functions	Pased Auditory Serial Addition Test (PASAT) Trail Making Test (TMT) Advanced Measures of Music Audiation (AMMA)	Guitar, desk bells, resonator bells, Yamaha full-sized keyboard, alto xylophone, and drumbeat
Martínez-Molina et al. (2021)	Finland	15	8	16-60	EG: 41.1 CG: 42.1	ABI	Traumatic brain injury	≤ 24 months at the time of recruitment	Neurological music therapy	6 months	20 sessions (twice a week)	60 min	Trained music therapist	Standard care	Cognitive functions Executive functions	Frontal Assessment Battery (FAB) Wechsler Adult Intelligence Scale IV (WAIS-IV) Similarities and Block design subtests Wechsler Memory Scale III (WMS-III) Word Lists I-II subtests WAIS-IV/Digit Span subtest Number-Letter Task (NLT) Auditory N-back Task Sustained Attention to Response Task (SART) Behavioral Rating Inventory of Executive Function-Adult version (BRIEF-A)	Drums and piano
Palumbo et al. (2023)	USA	15	15	NP	61.49	Non-TBI	Post-stroke hemiparesis	At least one month	Music upper limb therapy	6 weeks	12 sessions (twice a week)	45 min	Music therapist	Home Exercise Program (physical training)	Quality of life Emotional wellbeing Upper extremity function	Fugl-Meyer Scale (FMS) Ferrans and Powers Quality of Life Index (QLI) – Stroke Versión Patient Health Questionnaire (PHQ)-9 World Health Organization five-item wellbeing index (WHO-5) Stroke Self-Efficacy Questionnaire (SSEQ) Stroke Impact Scale (SIS)	NP
Park et al. (2010)	Korea	13	12	NP	EG: 59.20 CG: 52.90	Non-TBI	Post-stroke hemiparesis	at least 6 months	Fast-tempo auditory stimulation	2 weeks	20 sessions (5 times per week; twice a day)	30 min	NP	Physical training	Gait	Meter/minute	NP
Park et al. (2016)	USA	7	7	19-61	34.7	ABI	Traumatic brain injury	NP	Music listening	3 days	3 sessions (once a day)	3 h	Researcher	Music listening (they listened to their preferred song on day 1 and to the classical one on day 3, incontrary to EG)	Behavior	Agitated Behavior Scale (ABS)	CD players
Raglio et al. (2017)	Italy	19	19	≥40	EG: 70.4 CG: 75.4	Non-TBI	Early subacute phase stroke	6-8 weeks	Relational active music therapy	7 weeks	20 sessions (thrice a week)	30 min	Trained music therapist	Standard care	Gait Emotional wellbeing Upper extremity function	Aachener Aphasie Test (AAT) Functional Independence Measure (FIM) Grip-Pinch Dynamometric Test 9Hole Peg Test Timed Up and Go Test (TUG) McGill Quality-of-Life Questionnaire (MQOL-It)	Xylophones, glockenspiels, drums, and bongos
Raglio et al. (2021)	UK	33	32	40-85	EG: 62.4 CG: 64.7	Non-TBI	Subacute Stroke	≤ 180 days	Sonification	4 weeks	20 sessions	20 min	Physiotherapist or ocupational therapist expert in sonification	Standard care	Quality of life Pain Upper extremity function	Fugl-Meyer Upper Extremity Scale Box and Block Test Modified Ashworth Scale McGill Quality of Life-it Numerical Pain Rating Scale	Trumpet, flute, cello, guitar and piano
Särkämö et al. (2008)	Finland	19	17	≤75	EG: 56.1 CG: 61.5	Non-TBI	Left or right hemispheremiddle cerebral artery stroke	NP	Music listening	2 months	Once a day	1 h	Music therapist	Standard care	Attention Communication Cognitive functions Memory Emotional wellbeing	Rivermead Behavioural Memory Test (RBMT) Wechsler Memory Scale—Revised (WMS-R) Boston Diagnostic Aphasia Examination (BDAE) Benton Visual Retention Test (BVRT) Montreal Battery of Evaluation of Amusia (MBEA) Stroke and Aphasia Quality Of Life Scale-39 (SAQOL-39)	Portable CD players and CDs
Särkämö et al. (2010)	Finland	20	Group 1: 20 Group 2: 20	≤75 years	NP	Non-TBI	Middle cerebral artery stroke	3-6 months	Music listening	2 months	Once a day	1 h	Music therapist	Group 1: Audiobook listening Group 2: standard care	Memory	Magnetic MMN (MMNm) Amplitudes	CD player, CDs and DVD
Schauer et al. (2003)	Germany	11	12	NP	EG: 53 CG: 61	Non-TBI	Stroke	Between 50 and 70 days	Music listening	3 weeks	15 sessions (5 per week)	20 min	Therapist	Physical training	Gait	NP	Portable music player compatible with MIDI standard and headphones
Segura et al. (2024)	Spain	30	30	NP	EG: 64.2 CG: 62.2	Non-TBI	Stroke	At least 6 months	Enriched music-supported therapy	10 weeks	4 times per week (3 individual ones and 1 group session)	1 h	Music therapist	Physical training	Cognitive functions Upper extremity function	Action Research Arm Test (ARAT) Fugl-Meyer Assessment for upper-extremity (FMA-UE) Box and Block Test 9Hole Pegboard Test Wechsler Memory Scale-Revised Beck Depression Inventory-II Rey Auditory Verbal Learning Test Apathy Evaluation Scale, AES	Keyboard and various percussion instruments
Sihvonen et al. (2020)	Finland	50	33	<80	EG: 56.9 CG: 59.8	Non-TBI	Stroke	NP	Music listening	2 months	Once a day	1 h	Music therapist	Listening to audiobooks	Cognitive functions Memory Communication Emotional wellbeing	Action Research Arm Test (ARAT) Fugl-Meyer Assessment for upper-extremity (FMA-UE) Box and Block Test 9Hole Pegboard Test Wechsler Memory Scale-Revised Beck Depression Inventory-II Rey Auditory Verbal Learning Test Apathy Evaluation Scale (AES)	Portable player, overear headphones, and a collection of listening material
Sihvonen et al. (2022)	Finland	16	9	16-60	EG: 42.1 CG: 40.8	ABI	Traumatic brain injury	≤ 24 months at the time of recruitment	Neurological music therapy	6 months	20 sessions (twice a week)	60 min	Trained music therapist	Standard care	Cognitive functions Executive functions	Frontal Assessment Battery (FAB)	Drums and piano
Siponkoski et al. (2020)	Finland	20	19	16-60	EG: 41.6 CG: 40.9	ABI	Traumatic brain injury	≤ 24 months at the time of recruitment	Neurological music therapy	6 months	20 sessions (twice a week)	60 min	Trained music therapist	Standard care	Behavior Cognitive functions Executive functions	Frontal Assessment Battery (FAB) Number-Letter Task (NLT) Sustained Attention to Response Task (SART) Wechsler Memory Scale III (WMS-III) Digit Span subtest of WAIS-IV Box and Block test	Drums and piano
Siponkoski et al. (2022)	Finland	20	20	16-60	EG: 41.6 CG: 41.8	ABI	Traumatic brain injury	Maximum of 24 months	Neurological music therapy	3 months	20 sessions (twice a week)	60 min	Trained music therapist	Standard care	Behavior Emotional wellbeing	Behaviour Rating Inventory of Executive Function (BRIEF) Quality of Life after Brain Injury (QOLIBRI) Beck Depression Inventory II (BDI-II)	Piano, djembe drum, drumsticks, and drum pads
Siponkoski et al. (2022b)	Finland	23	27	≥18	EG: 63.5 CG: 64.5	Non-TBI	Mild or severe aphasia	at least 6 months	Melodic intonation therapy	16 weeks	24 group sessions (once a week) 24 individual sessions (thrice a week)	Group sessions: 1.5 h Individual sessions: 30 min	Trained music therapist	Standard care	Communication Memory	Communication general - SIS/CAL Spontaneous speech - WAB Spontaneous speech - Responsive speech index Motor speech production - BDAE Logical Memory and Word Lists subtests of Wechsler Memory Scale III Finnish KAT verbal working memory	Choir
Street et al. (2018)	UK	6	5	>18	EG: 53.2 CG: 67.6	Non-TBI	Stroke and arm hemiparesis	3-6 months	Neurological music therapy	6 weeks	12 sessions (twice a week)	30 min	Trained neurologic music therapist	same musical intervention, but controls had to wait for 6 weeks before receiving it for data collection (unlike the case of patients, who received the intervention and then waited for 6 weeks before the data collection)	Upper extremity function	Action Research Arm Test (ARAT) Nine Hole Pegboard Test (9HPT)	Acoustic musical instruments and virtual instruments using an electronic tablet
Suh et al. (2014)	USA	8	8	NP	EG: 61. CG: 70.63	Non-TBI	Hemiplegic stroke	Between 224 and 386 days	Rhythmic auditory stimulation	3 weeks	15 sessions (5 per week)	15 min	NP	Neurodevelopmental therapy (Bobath)	Gait	Biodex balance system (BBS)	NP
Thaut et al. (2007)	Germany	43	35	NP	EG: 69.2 CG: 69.7	Non-TBI	Stroke	4 weeks	Rhythmic auditory stimulation	3 weeks	15 sessions (5 per week)	30 min	Gait therapists	Neurodevelopmental therapy (Bobath)	Behavior Gait	Meter/minute Steps/minute Swing ratios	NP
Thaut et al. (2009)	USA	31	23	NP	EG: 52.65 CG: 47.39	ABI	Traumatic brain injury, cerebrovascular accident, seizure disorder, or brain tumor	14-15 years	Neurological music therapy	3 weeks	4 sessions	30 min	Music therapist	Rest (in a quiet room)	Executive functions Memory Attention Emotional wellbeing	Wechsler Adult Intelligence Scale-III Auditory Verbal Learning Test (AVLT) Global Severity Index from the Brief Symptom Inventory-18 (BSI-18) and the Multiple Affect Adjective Check List (MAACL)	Precussion intrument
Tong et al. (2015)	China	15	15	18-75	EG: 50.1 CG: 48.6	Non-TBI	Moderate impairment in motor function of upper extremities following a stroke	NP	Audible music therapy	4 weeks	20 sessions	30 min	NP	Mute music therapy	Upper extremity function	Wolf motor function test (WMFT)-time (seconds) Wolf motor function test (WMFT)-quality Fugl-Meyer assessment (FMA)	Aluminum sheet lyre, a wooden percussion instrument, and a keyboard
Van der Meulen et al. (2014)	Netherlands	16	11	18-80	EG: 53.1 CG: 52	Non-TBI	Aphasia after left hemisphere stroke	2-3 months	Intensive melodic intonation therapy followed by regular therapy	6 weeks	NP (5 h per week)	NP	Speech-language therapists	Intensive control treatment followed by melodic intonation therapy	Communication	Amsterdam Nijmegen Everyday Language Test (ANELT) Aechen Aphasie Test (AAT)	iPod application
Wang et al. (2021)	China	30	39	40-80	61.12	Non-TBI	Stroke	3-15 months	Music listening	4 weeks	Thrice a day	1 h	Therapist	Conventional treatment	Gait	Fugl-Meyer Assessment (FMA) Berg Balance Scale (BBS)	NP
Zumbansen et al. (2017)	Canada	7	Group 1: 8 Group 2: 7	EG: 54-73 CG: 28-82	EG: 63.4 CG: 64	Non-TBI	Chronic aphasia	At least 1 year	Be part of a choir	6 months	26 sessions (once a week)	2 h	Speech-language therapists and experienced drama teachers	Group 1: drama Group 2: rest	Communication Emotional wellbeing	Test Lillois de Communication (TLC) Apraxia battery for adults (ABA2) Visual Analogue Mood Scales (VAMS) Sickness Impact Pro#le (SIP)	NP
